# Supplementary material for: ICOSLG-associated immunological landscape and diagnostic value in oral squamous cell carcinoma: a prospective cohort study
Source: Front Cell Dev Biol. 2023 Sep 28;11:1257314. doi: 10.3389/fcell.2023.1257314 (PMC10569602; doi:10.3389/fcell.2023.1257314)
Supplement: Supplementary file 1 [file Table1.XLSX]

## Sheet: Sheet1
	Table1. Association between ICOSLG expression and clinicopathological characteristics in OSCC patients.
	Characteristics	TCs					CAFs					TILs
		Total	Low	High	χ2	P	Total	Low	High	χ2	P	Total	Low	High	χ2	P
	Gender
	Female	43	21	22	0.138	0.71	38	19	19	0.06	0.807	43	22	21	0.28	0.597
			(48.8%)	(51.2%)				(50%)	(50%)				(51.2%)	(48.8%)
	Male	62	28	34			59	28	31			61	28	33
			(45.2%)	(54.8%)				(47.5%)	(52.5%)				(45.9%)	(54.1%)
	Age
	＜60	32	17	15	0.771	0.38	31	16	15	0.182	0.67	32	17	15	0.472	0.492
			(53.1%)	(46.9%)				(51.6%)	(48.4%)				(53.1%)	(46.9%)
	≥60	73	32	41			66	31	35			72	33	39
			(43.8%)	(56.2%)				(47%)	(53%)				(45.8%)	(54.2%)
	TNM
	Ⅰ-Ⅱ	37	23	14	5.512	0.019*	32	20	12	3.772	0.052	37	24	13	6.484	0.011*
			(62.2%)	(37.8%)				(62.5%)	(37.5%)				(64.9%)	(35.1%)
	Ⅲ-Ⅳ	68	26	42			65	27	38			67	26	41
			(38.2%)	(61.8%)				(41.5%)	(58.5%)				(38.8%)	(61.2%)
	T stage
	1-2	69	36	33	2.452	0.117	62	34	28	2.805	0.094	69	38	31	4.019	0.045*
			(52.2%)	(47.8%)				(54.8%)	(45.2%)				(55.1%)	(44.9%)
	3-4	36	13	23			35	13	22			35	12	23
			(36.1%)	(63.9%)				(37.1%)	(62.9%)				(34.3%)	(65.7%)
	Lymph node metastasis
	No	53	32	21	8.083	0.004*	48	29	19	5.445	0.020*	52	31	21	5.547	0.019*
			(60.4%)	(39.6%)				(60.4%)	(39.6%)				(59.6%)	(40.4%)
	Yes	52	17	35			49	19	31			52	19	33
			(32.7%)	(67.3%)				(38.8%)	(61.2%)				(36.5%)	(63.5%)
	Differentiation
	Well	21	6	15	3.453	0.063	20	9	11	0.12	0.729	21	7	14	2.291	0.13
			(28.6%)	(71.4%)				(45%)	(55%)				(33.3%)	(66.7%)
	Moderate to poor	84	43	41			77	38	39			83	43	40
			(51.2%)	(48.8%)				(49.4%)	(50.6%)				(51.8%)	(48.2%)
	TCs, tumor cells; CAFs, cancer-associated fibroblasts; TILs, tumor-infiltrating lymphocytes; χ2, Pearson’s chi-squared test.* represented that differences were considered statistically significant with P < 0.05.
